# Supplementary material for: Artificial Intelligence can Facilitate Application of Risk Stratification Algorithms to Bladder Cancer Patient Case Scenarios
Source: Clin Med Insights Oncol. 2024 Nov 17;18:11795549241296781. doi: 10.1177/11795549241296781 (PMC11571244; doi:10.1177/11795549241296781)
Supplement: sj-xlsx-1-onc-10.1177_11795549241296781 – Supplemental material for Artificial Intelligence can Facilitate Application of Risk Stratification Algorithms to Bladder Cancer Patient Case Scenarios [file sj-xlsx-1-onc-10.1177_11795549241296781.xlsx]

## Sheet: Sheet1
Primary tumor
One low grade tumor with Ta histology measuring 2 cm
Papillary urothelial neoplasm of low malignant potential measuring 1 cm
One low grade tumor with Ta histology that recurs after 6 months of treatment
One low grade tumor with Ta histology that recurs after 18 months of treatment
One low grade tumor with Ta histology measuring 4 cm
Three low grade tumors with Ta histology measuring 2 mm each
One high grade tumor with Ta histology measuring 2 cm
One low grade tumor with T1 histology measuring 2 cm
Two low grade tumors with T1 histology measuring 2 cm
One high grade tumor with T1 histology measuring 2 cm
One high grade tumor with Ta histology measuring 2 cm that recurs after treatment
One high grade tumor with Ta histology measuring 4 cm that recurs after treatment
One high grade tumor with Ta histology measuring 4 cm
Three high grade tumor with Ta histology measuring 2 mm each
Four tumors with carcinoma in situ histology
One tumor with carcinoma in situ histology
One high grade tumor with Ta histology measuring 2 cm which was previously treated with BCG and now recurrent
One high grade tumor with Ta histology measuring 4 cm which was previously treated with BCG and now recurrent
One high grade tumor with T1 sarcomatoid histology
One high grade tumor with T1 micropapillary histology
One high grade tumor with T1 plasmacytoid histology
One high grade tumor with T1 histology and lymphovascular invasion measuring 2 cm
One high grade tumor with T1 histology and lymphovascular invasion measuring 4 cm
One high grade tumor involving the prostatic urethra
One low grade tumor involving the prostatic urethra
One low grade tumor with Ta histology measuring 1 cm
Papillary urothelial neoplasm of low malignant potential measuring 2 cm
One low grade tumor with Ta histology that recurs after 2 years of treatment
One low grade tumor with Ta histology that recurs after 3 months of treatment
One low grade tumor with Ta histology measuring 3.5 cm
Four low grade tumors with Ta histology measuring 1 cm each
Four low grade tumors with Ta histology measuring 4 cm total
One high grade tumor with Ta histology measuring 1 cm
One low grade tumor with T1 histology measuring 1 cm
Two low grade tumors with T1 histology measuring 4 cm total
One low grade tumor with T1 histology measuring 4 cm
